# Supplementary material for: Dairy Consumption and the Colonic Mucosa-Associated Gut Microbiota in Humans—A Preliminary Investigation
Source: Nutrients. 2025 Feb 2;17(3):567. doi: 10.3390/nu17030567 (PMC11820694; doi:10.3390/nu17030567)
Supplement: Supplementary file 1 [file nutrients-17-00567-s001.zip]

Archive with 1 entries (1 files):
- nutrients-3432091-supplementary.pdf
